# Supplementary material for: Functional characterization of Candida albicans Hos2 histone deacetylase
Source: F1000Res. 2014 Jul 22;2:238. Originally published 2013 Nov 11. [Version 3] doi: 10.12688/f1000research.2-238.v3 (PMC4111124; doi:10.12688/f1000research.2-238.v3)
Supplement: Tubulin deacetylation and rHos2 protein blots — Western blot analysis of rHos2 protein polyclonal anti-sera: Western blot analysis of rHos2 protein using polyclonal antisera raised from mice. Tubulin Deacetylation Blot data_F1000: Western blot analysis for tubulin Deacetyation by rHos2 protein. [file f1000research-2-5093-s0002.tgz]

Archive with 2 entries (2 files):
- Tubulin_Deacetylation_Blot_data_F1000.odp
- Western_blot_analysis_of_rHos2_protein_polyclonal_anti_sera.odp
