# Supplementary material for: Functional characterization of Candida albicans Hos2 histone deacetylase
Source: F1000Res. 2014 Jul 22;2:238. Originally published 2013 Nov 11. [Version 3] doi: 10.12688/f1000research.2-238.v3 (PMC4111124; doi:10.12688/f1000research.2-238.v3)
Supplement: Tubulin deacetylation and rHos2 protein blots — Western blot analysis of rHos2 protein polyclonal anti-sera: Western blot analysis of rHos2 protein using polyclonal antisera raised from mice. Tubulin Deacetylation Blot data_F1000: Western blot analysis for tubulin Deacetyation by rHos2 protein. [file f1000research-2-5093-s0002.tgz › Tubulin_Deacetylation_Blot_data_F1000.odp]

## Slide: Slide1
Tubulin Deacetylation Blots

## Slide: Slide10
Deacetylation assay of acetylated - tubulin by Hos2

-tubulin
~50 kDa

Acetyl- -tubulin
~50 kDa

 C T 0  5  8  0  5  8

rHos2 (µg) B# 08
Control
Treated


 Recombinant Hos2 deacetylates acetylated tubulin

Acetyl- -tubulin
~50 kDa

rHos2 (µg) B# 06
 1.0  5.0  1.0  0.6  0 .2  1.0  0.8  0.2
Fold Increase/decrease

Acetyl- -tubulin
~50 kDa

rHos2 (µg) B# 08
 1.0  3.0  1.0  0.3  0 .1  1.0  0.7  0.6
Fold Increase/decrease
 1.0  5.0  1.0  0.8  0 .7  1.0  0.7  0.4
Fold Increase/decrease
 0.9  0.9  1.0  1.0  1 .0  1.1  1.0  1.1
Fold Increase/decrease
Exp 1
Exp 2
Exp 3

## Slide: Slide3
Deacetylation assay of acetylated - tubulin by Hos2- Experiment #1
Acetyl- -tubulin
~50 kDa

 C T 0  5  8  0  5  8

rHos2 (µg) B# 08
Control
Treated


 1.0  5.0  1.0  0.6  0 .2  1.0  0.8  0.2
Fold Increase/decrease
Exp 1
Control
Treated
Acetyl- -tubulin
~50 kDa

-tubulin
~50 kDa

 C T 0  5  8  0  5  8


 C T 0  5  8  0  5  8


Exp 1, Blot 1
Exp 1, Blot 1, Acetyl -tubulin
Band quantitation using ImageJ

## Slide: Slide6
 0.9  0.9  1.0  1.0  1 .0  1.1  1.0  1.1

-tubulin
~50 kDa

Fold Increase/decrease
Acetyl- -tubulin
~50 kDa

-tubulin
~50 kDa

 C T 0  5  8  0  5  8


 C T 0  5  8  0  5  8


Exp 1, Blot 1
Exp 1, Blot1, total -tubulin
Band quantitation using ImageJ
Deacetylation assay of acetylated - tubulin by Hos2- Experiment #1

## Slide: Slide7
Deacetylation assay of acetylated - tubulin by Hos2- Experiment #2
Control
Treated
Control
Treated
Acetyl- -tubulin
~50 kDa

-tubulin
~50 kDa

 C T 0  5  8  0  5  8


 C T 0  5  8  0  5  8


Exp 2, Blot 2
Exp 2, Blot 2, Acetyl -tubulin
Band quantitation using ImageJ

Acetyl- -tubulin
~50 kDa

rHos2 (µg) B# 08
 1.0  3.0  1.0  0.3  0 .1  1.0  0.7  0.6
Fold Increase/decrease
Exp 2
 C T 0  5  8  0  5  8


## Slide: Slide8
Deacetylation assay of acetylated - tubulin by Hos2- Experiment #3
Control
Treated
Control
Treated
Acetyl- -tubulin
~50 kDa

-tubulin
~50 kDa

 C T 0  5  8  0  5  8


 C T 0  5  8  0  5  8


Exp 3, Blot 3
Exp 3, Blot 3, Acetyl -tubulin
Band quantitation using ImageJ
 C T 0  5  8  0  5  8


Acetyl- -tubulin
~50 kDa

rHos2 (µg) B# 06
 1.0  5.0  1.0  0.8  0 .7  1.0  0.7  0.4
Fold Increase/decrease
Exp 3

## Slide: Slide4
Deacetylation assay of acetylated - tubulin by Hos2 –Trimmed blots

-tubulin
~50 kDa

 Recombinant Hos2 deacetylates acetylated tubulin

Acetyl- -tubulin
~50 kDa

rHos2 (µg) B# 06
Acetyl- -tubulin
~50 kDa

 0  5  8

rHos2 (µg)
Treated

 1.0  0.8  0.2
Fold decrease

Acetyl- -tubulin
~50 kDa

rHos2 (µg) B# 08
 1.0  0.7  0.6
Fold Idecrease
 1.0  0.7  0.4
Fold decrease
 1.0  1.0  1.1
Fold change
Experiment # 1
Experiment # 2
Experiment # 3
Experiment # 1
