# Supplementary material for: Functional characterization of Candida albicans Hos2 histone deacetylase
Source: F1000Res. 2014 Jul 22;2:238. Originally published 2013 Nov 11. [Version 3] doi: 10.12688/f1000research.2-238.v3 (PMC4111124; doi:10.12688/f1000research.2-238.v3)
Supplement: Tubulin deacetylation and rHos2 protein blots — Western blot analysis of rHos2 protein polyclonal anti-sera: Western blot analysis of rHos2 protein using polyclonal antisera raised from mice. Tubulin Deacetylation Blot data_F1000: Western blot analysis for tubulin Deacetyation by rHos2 protein. [file f1000research-2-5093-s0002.tgz › Western_blot_analysis_of_rHos2_protein_polyclonal_anti_sera.odp]

## Slide: Slide1
Western blot analysis of rHos2 protein using polyclonal anti-sera raised from mice


rHos2 protein
( ~52 kDa)

20 kDa

29 kDa

43 kDa

66 kDa

97 kDa
