# Supplementary material for: Functional characterization of Candida albicans Hos2 histone deacetylase
Source: F1000Res. 2014 Jul 22;2:238. Originally published 2013 Nov 11. [Version 3] doi: 10.12688/f1000research.2-238.v3 (PMC4111124; doi:10.12688/f1000research.2-238.v3)
Supplement: Deacetylase activities of rHos2 and dose response curves of rHos2 inhibition by standard HDAC inhibitors: UPDATE 1 — Dose response curve of rHos2 enzyme inhibition by MS275: Fluorimetric deacetylase assay with rHos2 protein using Boc-Lys(ac)-AMC substrate in presence of different concentrations of MS-275. Dose response curve of rHos2 enzyme inhibition by SAHA: Fluorimetric deacetylase assay with rHos2 protein using Boc-Lys(ac)-AMC substrate in presence of different concentrations of suberoylanilide hydroxamic acid (SAHA). Dose response curve of rHos2 enzyme inhibition by TSA: Fluorimetric deacetylase assay with rHos2 protein using Boc-Lys(ac)-AMC substrate in presence of different concentrations of trichostatin. rHos2 conc_Enzyme activity: Fluorimetric deacetylase assay with rHos2 protein using Boc-Lys(ac)-AMC substrate. Updated from: http://dx.doi.org/10.6084/m9.figshare.841655 [file f1000research-2-5093-s0000.tgz › Dose_response_curve_of_rHos2_enzyme_inhibition_by_TSA.csv]

HDAC inhibitor	Inhibitor Concentration in micromolar	Arbitary Fluorescent units Replicate 1 Experiment 1	Arbitary Fluorescent units Replicate 2 Experiment 1	Arbitary Fluorescent units Replicate 3 Experiment 1	Average of Arbitary Fluorescent units Experiment 1	Co-efficient of Variation among replicates in Experiment 1	Percent Inhibition of total Enzyme activity in Experiment 1	Arbitary Fluorescent units Replicate 1 Experiment 2	Arbitary Fluorescent units Replicate 2 Experiment 2	Arbitary Fluorescent units Replicate 3 Experiment 2	Average of Arbitary Fluorescent units Experiment 2	Co-efficient of Variation among replicates in Experiment 2	Percent Inhibition of total Enzyme activity in Experiment 2	Arbitary Fluorescent units Replicate 1 Experiment 3	Arbitary Fluorescent units Replicate 2 Experiment 3	Average of Arbitary Fluorescent units Experiment 3	Co-efficient of Variation among replicates in Experiment 3	Percent Inhibition of total Enzyme activity in Experiment 3
No Inhibitor	0	269.4	263.5	260.5	264.4	1.7		257.2	249.5		253.3	2.2		213.7	213.7	213.7	0.0
Trichostatin	100	-7.7	-16.7	-23.3	-20.0	-39.2	107.56
Trichostatin	30	18.8	5.1	8.8	7.0	101.3	97.36
Trichostatin	10	17.0	12.8	-12.2	0.3	5948.8	99.90	99.3	6.2		52.8	124.8	79.17	-35.2	-21.8	-35.2	-26.9	116.46
Trichostatin	3	2.8	-7.9	-16.7	-12.3	-79.3	104.64	-0.8	-1.1		-0.8	-33.1	100.30
Trichostatin	1	76.4	7.0	6.1	6.5	617.1	97.53	6.0	6.0		6.0	0.4	97.62	-26.2	-33.2	-26.2	-18.6	112.28
Trichostatin	0.3	99.9	30.1	8.4	19.3	247.8	92.71	5.2	14.3		9.7	66.2	96.15
Trichostatin	0.1	231.5	1.8	37.8	19.8	622.9	92.50	38.8	20.1		29.4	44.8	88.38	-24.2	-29.6	-24.2	-15.7	111.34
Trichostatin	0.03	163.1	51.3	84.3	67.8	84.7	74.35	35.7	44.2		40.0	15.1	84.22
Trichostatin	0.01	-23.3	61.5	44.9	53.2	84.5	79.89	56.1	32.2		44.2	38.3	82.56	20.9	5.4	20.9	52.6	90.22
Trichostatin	0.003	8.8	116.6	91.6	104.1	54.2	60.62	86.0	96.5		91.2	8.2	63.99
Trichostatin	0.001	-12.2	91.6	104.6	98.1	65.3	62.91	107.1	73.0		90.0	26.8	64.45	72.3	80.0	72.3	7.5	66.17
Trichostatin	0.0003	-16.7	153.7	170.9	162.3	63.9	38.62	140.0	153.8		146.9	6.6	42.01
Trichostatin	0.0001	173.5	113.8	116.5	115.2	29.3	56.45	114.6	122.2		118.4	4.6	53.25	70.6	69.2	70.6	1.4	66.95
Trichostatin	0.00003	255.2	243.6	196.1	219.8	14.2	16.87	144.2	150.3		147.2	2.9	41.88
Trichostatin	0.00001	202.8	203.1	186.6	194.8	4.8	26.33							136.8	88.6	136.8	24.9	36.00
Trichostatin	0.000003
Trichostatin	0.000001													120.8	96.4	120.8	14.2	43.50
Trichostatin	0.0000003
Trichostatin	0.0000001													162.7		162.7		23.87
Trichostatin	0.00000003
Trichostatin	0.00000001													169.8		169.8		20.54
