# Supplementary material for: Functional characterization of Candida albicans Hos2 histone deacetylase
Source: F1000Res. 2014 Jul 22;2:238. Originally published 2013 Nov 11. [Version 3] doi: 10.12688/f1000research.2-238.v3 (PMC4111124; doi:10.12688/f1000research.2-238.v3)
Supplement: Deacetylase activities of rHos2 and dose response curves of rHos2 inhibition by standard HDAC inhibitors: UPDATE 1 — Dose response curve of rHos2 enzyme inhibition by MS275: Fluorimetric deacetylase assay with rHos2 protein using Boc-Lys(ac)-AMC substrate in presence of different concentrations of MS-275. Dose response curve of rHos2 enzyme inhibition by SAHA: Fluorimetric deacetylase assay with rHos2 protein using Boc-Lys(ac)-AMC substrate in presence of different concentrations of suberoylanilide hydroxamic acid (SAHA). Dose response curve of rHos2 enzyme inhibition by TSA: Fluorimetric deacetylase assay with rHos2 protein using Boc-Lys(ac)-AMC substrate in presence of different concentrations of trichostatin. rHos2 conc_Enzyme activity: Fluorimetric deacetylase assay with rHos2 protein using Boc-Lys(ac)-AMC substrate. Updated from: http://dx.doi.org/10.6084/m9.figshare.841655 [file f1000research-2-5093-s0000.tgz › rHos2_conc_Activity_F1000_formatted_1.csv]

rHos2 (B06) Conc. (ng/well)	Arbitary Fluorescent units #1	Arbitary Fluorescent units #2	Arbitary Fluorescent units #3	Average of Arbitary Fluorescent units	% increase of rHos2 activity #1	% increase of rHos2 activity #2	% increase of rHos2 activity #3	% increase of total Enzyme activity	Standard Deviation	Co-efficient of Variation among replicates
Blank	6958	6770	6946	6891						1.5
300	12685	12487	12917	12696	45.7	44.8	46.6	45.7	0.9	1.7
500	16853	16818	16965	16879	59.1	59.0	59.4	59.2	0.2	0.5
1000	24860	24725	24964	24850	72.3	72.1	72.4	72.3	0.1	0.5
1500	34374	33374	33842	33863	80.0	79.4	79.6	79.6	0.3	1.5
2000	44471	43051	43782	43768	84.5	84.0	84.3	84.3	0.3	1.6
