# Supplementary material for: Functional characterization of Candida albicans Hos2 histone deacetylase
Source: F1000Res. 2014 Jul 22;2:238. Originally published 2013 Nov 11. [Version 3] doi: 10.12688/f1000research.2-238.v3 (PMC4111124; doi:10.12688/f1000research.2-238.v3)
Supplement: Sirtuin assay of purified Hos2 preparations using resveratrol: UPDATE 1 — Fluorimetric Sirtuin1 like deacetylase assay with rHos2 protein using Fluor de Lys®−Sirt1 substrate in presence of Sirtuin1 activator Reserveratrol. This experiment is carried out in presence of HDAC inhibitor Trichostatin to inhibit any residual Histone deacetylase activity. Updated from: http://dx.doi.org/10.6084/m9.figshare.841658. [file f1000research-2-5093-s0001.tgz]

Archive with 3 entries (3 files):
- SIRT1HOS2_Table_1_Blank_reading.csv
- SIRT1HOS2_Table_2_300_ng_of_rHOS2__protein_in_absence_of_trichostatin.csv
- SIRT1HOS2_Table_3_300_ng_of_rHOS2__protein_in_presence_of_trichostatin.csv
