# Supplementary material for: Functional characterization of Candida albicans Hos2 histone deacetylase
Source: F1000Res. 2014 Jul 22;2:238. Originally published 2013 Nov 11. [Version 3] doi: 10.12688/f1000research.2-238.v3 (PMC4111124; doi:10.12688/f1000research.2-238.v3)
Supplement: Sirtuin assay of purified Hos2 preparations using resveratrol: UPDATE 1 — Fluorimetric Sirtuin1 like deacetylase assay with rHos2 protein using Fluor de Lys®−Sirt1 substrate in presence of Sirtuin1 activator Reserveratrol. This experiment is carried out in presence of HDAC inhibitor Trichostatin to inhibit any residual Histone deacetylase activity. Updated from: http://dx.doi.org/10.6084/m9.figshare.841658. [file f1000research-2-5093-s0001.tgz › SIRT1HOS2_Table_1_Blank_reading.csv]

Sl.No	Treatment details	Arbitary Fluorescent units replicate 1	Arbitary Fluorescent units replicate 2	Arbitary Fluorescent units replicate 3	Average of Arbitary Fluorescent units	Blank substracted Average of Arbitary Fluorescent units
1	25uM Substrate	1676.0	2894.0	1717.0	2082.0	2092.3
2	25uM Substrate 500uM Nicotinamide 2uM Trichostatin	1830.0	1789.0	1801.0	2420.0	1960.0
3	25uM Substrate 500uM Nicotinamide 30 uM Resveratrol 2uM Trichostatin	2645.0	5186.0	2869.0	2894.0	3398.5
4	25uM Substrate 500uM Nicotinamide 100 uM Resveratrol 2uM Trichostatin	4858.0	4741.0	4949.0	5263.0	4952.8
5	25uM Substrate 500uM Nicotinamide 250 uM Resveratrol 2uM Trichostatin	9533.0	7922.0	7880.0	8156.0	8372.8
6	25uM Substrate 500uM Nicotinamide 500 uM Resveratrol 2uM Trichostatin	12405.0	10153.0	9887.0	10539.0	10746.0
