# Supplementary material for: Functional characterization of Candida albicans Hos2 histone deacetylase
Source: F1000Res. 2014 Jul 22;2:238. Originally published 2013 Nov 11. [Version 3] doi: 10.12688/f1000research.2-238.v3 (PMC4111124; doi:10.12688/f1000research.2-238.v3)
Supplement: Sirtuin assay of purified Hos2 preparations using resveratrol: UPDATE 1 — Fluorimetric Sirtuin1 like deacetylase assay with rHos2 protein using Fluor de Lys®−Sirt1 substrate in presence of Sirtuin1 activator Reserveratrol. This experiment is carried out in presence of HDAC inhibitor Trichostatin to inhibit any residual Histone deacetylase activity. Updated from: http://dx.doi.org/10.6084/m9.figshare.841658. [file f1000research-2-5093-s0001.tgz › SIRT1HOS2_Table_2_300_ng_of_rHOS2__protein_in_absence_of_trichostatin.csv]

Sl.No	Treatment details	Description of components in assay buffer	Arbitary Fluorescent units #1	Arbitary Fluorescent units #2	Average of Arbitary Fluorescent units	Average of Arbitary Fluorescent units [Blank substracted]	Fold increase in total enzyme activity w.r.t control #1	Fold increase in total enzyme activity w.r.t control #2	Fold increase in total enzyme activity w.r.t control #3	Average fold increase in total enzyme activity w.r.t control	Standard Deviation among replicates
1	Blank	Flour-De-Lys Sirt1 substrate	2220.0	1719.0	1969.5	-122.8
2	0	Flour-De-Lys Sirt1 substrate +Co-factor+ rHos2 protein	37035.0	40328.0	38681.5	36721.5
3	25µM Substrate+ 500µM Nicotinamide+30 µM Resveratrol+ 300ng rHos2	Flour-De-Lys Sirt1 substrate +Co-factor + 30 µMSirt1 activator+ rHos2 protein	42788.0	37864.0	40326.0	36927.5	1.2	1.0	1.1	1.1	0.07
4	25µM Substrate+ 500µM Nicotinamide+ 100 µM Resveratrol+ 300ng rHos2	Flour-De-Lys Sirt1 substrate +Co-factor +100 µMSirt1 activator+ rHos2 protein	39183.0	37461.0	38322.0	33369.3	1.1	1.0	1.0	1.0	0.02
5	25µM Substrate+500µM Nicotinamide+250 µM Resveratrol+ 300ng rHos2	Flour-De-Lys Sirt1 substrate +Co-factor +250 µMSirt1 activator+ rHos2 protein	41834.0	40664.0	41249.0	32876.3	1.1	1.1	1.1	1.1	0.02
6	25µM Substrate+500µM Nicotinamide+500 µM Resveratrol+ 300ng rHos2	Flour-De-Lys Sirt1 substrate +Co-factor +500 µMSirt1 activator+ rHos2 protein	41357.0	41153.0	41255.0	30509.0	1.1	1.1	1.1	1.1	0.00
